# Supplementary material for: DFAST: a flexible prokaryotic genome annotation pipeline for faster genome publication
Source: Bioinformatics. 2017 Nov 2;34(6):1037–9. doi: 10.1093/bioinformatics/btx713 (PMC5860143; doi:10.1093/bioinformatics/btx713)
Supplement: Supplementary Data [file btx713_supp.zip]

Archive with 3 entries (2 files):
- btx713-suppl_data/
- btx713-suppl_data/SupplementaryNotes.docx
- btx713-suppl_data/SupplementaryTableS1.xlsx
