# Supplementary material for: DFAST: a flexible prokaryotic genome annotation pipeline for faster genome publication
Source: Bioinformatics. 2017 Nov 2;34(6):1037–9. doi: 10.1093/bioinformatics/btx713 (PMC5860143; doi:10.1093/bioinformatics/btx713)
Supplement: Supplementary Data [file btx713_supp.zip › btx713-suppl_data/SupplementaryTableS1.xlsx]

## Sheet: Sheet1
Table S1. Breakdown of the default reference database (ver 1.1)
Domain	phylum	scientific name	accession	# of sequences
Bacteria	Actinobacteria	Mycobacterium abscessus	GCF_000069185.1	4942
Bacteria	Actinobacteria	Mycobacterium tuberculosis H37Rv	GCF_000195955.2	3902
Bacteria	Actinobacteria	Mycobacterium leprae TN	GCF_000195855.1	1603
Bacteria	Actinobacteria	Corynebacterium glutamicum ATCC 13032	GCF_000011325.1	2940
Bacteria	Actinobacteria	Bifidobacterium longum NCC2705	GCF_000007525.1	1710
Bacteria	Actinobacteria	Mycobacterium bovis AF2122/97	GCF_000195835.1	3892
Bacteria	Actinobacteria	Mycobacterium smegmatis str. MC2 155	GCF_000015005.1	6716
Bacteria	Actinobacteria	Brachybacterium faecium DSM 4810	GCF_000023405.1	3063
Bacteria	Actinobacteria	Bifidobacterium bifidum PRL2010	GCF_000165905.1	1696
Bacteria	Actinobacteria	Streptomyces coelicolor A3(2)	GCF_000203835.1	7940
Bacteria	Actinobacteria	Gardnerella vaginalis ATCC 14019	GCF_000159155.2	1364
Bacteria	Actinobacteria	Amycolatopsis mediterranei U32	GCF_000196835.1	9211
Bacteria	Aquificae	Aquifex aeolicus VF5	GCF_000008625.1	1517
Bacteria	Bacteroidetes	Flavobacterium psychrophilum JIP02/86	GCF_000064305.2	2441
Bacteria	Bacteroidetes	Bacteroides fragilis YCH46	GCF_000009925.1	4589
Bacteria	Bacteroidetes	Salinibacter ruber DSM 13855	GCF_000013045.1	2820
Bacteria	Bacteroidetes	Bacteroides thetaiotaomicron VPI-5482	GCF_000011065.1	4761
Bacteria	Chlamydiae	Chlamydophila pneumoniae CWL029	GCF_000008745.1	1026
Bacteria	Chlamydiae	Chlamydia trachomatis D/UW-3/CX	GCF_000008725.1	885
Bacteria	Chlamydiae	Chlamydia trachomatis 434/Bu	GCF_000068585.1	879
Bacteria	Chlorobi	Chlorobium tepidum TLS	GCF_000006985.1	2236
Bacteria	Chloroflexi	Chloroflexus aurantiacus J-10-fl	GCF_000018865.1	3850
Bacteria	Cyanobacteria	Prochlorococcus marinus subsp. marinus str. CCMP1375	GCF_000007925.1	1880
Bacteria	Cyanobacteria	Thermosynechococcus elongatus BP-1	GCF_000011345.1	2454
Bacteria	Cyanobacteria	Gloeobacter violaceus PCC 7421	GCF_000011385.1	4411
Bacteria	Deinococcus-Thermus	Thermus thermophilus HB8	GCF_000091545.1	2168
Bacteria	Deinococcus-Thermus	Deinococcus radiodurans R1	GCF_000008565.1	3150
Bacteria	Dictyoglomi	Dictyoglomus turgidum DSM 6724	GCF_000021645.1	1740
Bacteria	Firmicutes	Lactobacillus plantarum WCFS1	GCF_000203855.3	3057
Bacteria	Firmicutes	Clostridium acetobutylicum ATCC 824	GCF_000008765.1	3773
Bacteria	Firmicutes	Clostridioides difficile 630	GCF_000009205.1	3763
Bacteria	Firmicutes	Lactobacillus acidophilus NCFM	GCF_000011985.1	1828
Bacteria	Firmicutes	Enterococcus faecium DO	GCF_000174395.2	3094
Bacteria	Firmicutes	Listeria monocytogenes EGD-e	GCF_000196035.1	2861
Bacteria	Firmicutes	Streptococcus pneumoniae R6	GCF_000007045.1	1804
Bacteria	Firmicutes	Streptococcus mutans UA159	GCF_000007465.2	1953
Bacteria	Firmicutes	Lactobacillus salivarius UCC118	GCF_000008925.1	2010
Bacteria	Firmicutes	Streptococcus mitis B6	GCF_000027165.1	1998
Bacteria	Firmicutes	Streptococcus suis BM407	GCF_000026745.1	1945
Bacteria	Firmicutes	Enterococcus faecalis V583	GCF_000007785.1	3246
Bacteria	Firmicutes	Streptococcus sanguinis SK36	GCF_000014205.1	2267
Bacteria	Firmicutes	Bacillus subtilis subsp. subtilis str. 168	GCF_000009045.1	4175
Bacteria	Firmicutes	Lactococcus lactis subsp. lactis Il1403	GCF_000006865.1	2271
Bacteria	Firmicutes	Staphylococcus aureus subsp. aureus NCTC 8325	GCF_000013425.1	2759
Bacteria	Firmicutes	Streptococcus agalactiae 2603V/R	GCF_000007265.1	2118
Bacteria	Firmicutes	[Bacillus thuringiensis] serovar konkukian str. 97-27	GCF_000008505.1	5154
Bacteria	Firmicutes	Clostridium botulinum A str. ATCC 3502	GCF_000063585.1	3576
Bacteria	Firmicutes	Streptococcus pyogenes M1 GAS	GCF_000006785.2	1693
Bacteria	Firmicutes	Staphylococcus epidermidis ATCC 12228	GCF_000007645.1	2436
Bacteria	Firmicutes	Bacillus cereus ATCC 14579	GCF_000007825.1	5166
Bacteria	Firmicutes	Moorella thermoacetica ATCC 39073	GCF_000013105.1	2453
Bacteria	Firmicutes	Lactobacillus paracasei ATCC 334	GCF_000014525.1	2745
Bacteria	Firmicutes	Desulfitobacterium hafniense Y51	GCF_000010045.1	5188
Bacteria	Fusobacteria	Fusobacterium nucleatum subsp. nucleatum ATCC 25586	GCF_000007325.1	1975
Bacteria	Nitrospirae	Thermodesulfovibrio yellowstonii DSM 11347	GCF_000020985.1	2024
Bacteria	Planctomycetes	Rhodopirellula baltica SH 1	GCF_000196115.1	7309
Bacteria	Proteobacteria	Haemophilus influenzae Rd KW20	GCF_000027305.1	1610
Bacteria	Proteobacteria	Helicobacter pylori 26695	GCF_000008525.1	1444
Bacteria	Proteobacteria	Neisseria meningitidis MC58	GCF_000008805.1	1934
Bacteria	Proteobacteria	Xanthomonas campestris pv. campestris str. ATCC 33913	GCF_000007145.1	4151
Bacteria	Proteobacteria	Caulobacter crescentus CB15	GCF_000006905.1	3732
Bacteria	Proteobacteria	Salmonella enterica subsp. enterica serovar Typhi str. CT18	GCF_000195995.1	4463
Bacteria	Proteobacteria	[Pseudomonas syringae] pv. tomato str. DC3000	GCF_000007805.1	5582
Bacteria	Proteobacteria	Vibrio parahaemolyticus RIMD 2210633	GCF_000196095.1	4815
Bacteria	Proteobacteria	Rhodospirillum rubrum ATCC 11170	GCF_000013085.1	3829
Bacteria	Proteobacteria	Burkholderia pseudomallei K96243	GCF_000011545.1	5716
Bacteria	Proteobacteria	Legionella pneumophila subsp. pneumophila str. Philadelphia 1	GCF_000008485.1	2937
Bacteria	Proteobacteria	Rhodobacter sphaeroides 2.4.1	GCF_000012905.2	4276
Bacteria	Proteobacteria	Rickettsia prowazekii str. Madrid E	GCF_000195735.1	839
Bacteria	Proteobacteria	Shigella dysenteriae Sd197	GCF_000012005.1	4212
Bacteria	Proteobacteria	Escherichia coli O83:H1 str. NRG 857C	GCF_000183345.1	4554
Bacteria	Proteobacteria	Ketogulonicigenium vulgare WSH-001	GCF_000223375.1	3036
Bacteria	Proteobacteria	Enterobacter aerogenes KCTC 2190	GCF_000215745.1	4897
Bacteria	Proteobacteria	Escherichia coli O104:H4 str. 2011C-3493	GCF_000299455.1	5091
Bacteria	Proteobacteria	Buchnera aphidicola str. APS (Acyrthosiphon pisum)	GCF_000009605.1	574
Bacteria	Proteobacteria	Campylobacter jejuni subsp. jejuni NCTC 11168 = ATCC 700819	GCF_000009085.1	1571
Bacteria	Proteobacteria	Shigella flexneri 2a str. 301	GCF_000006925.2	4300
Bacteria	Proteobacteria	Pseudomonas syringae pv. syringae B728a	GCF_000012245.1	5026
Bacteria	Proteobacteria	Pseudomonas aeruginosa PAO1	GCF_000006765.1	5567
Bacteria	Proteobacteria	Shewanella oneidensis MR-1	GCF_000146165.2	4212
Bacteria	Proteobacteria	Yersinia pestis CO92	GCF_000009065.1	3975
Bacteria	Proteobacteria	Neisseria gonorrhoeae FA 1090	GCF_000006845.1	1885
Bacteria	Proteobacteria	Burkholderia mallei ATCC 23344	GCF_000011705.1	5014
Bacteria	Proteobacteria	Geobacter sulfurreducens PCA	GCF_000007985.2	3429
Bacteria	Proteobacteria	Vibrio cholerae O1 biovar El Tor str. N16961	GCF_000006745.1	3504
Bacteria	Proteobacteria	Bordetella pertussis Tohama I	GCF_000195715.1	3423
Bacteria	Proteobacteria	Vibrio fischeri ES114	GCF_000011805.1	3810
Bacteria	Proteobacteria	Sinorhizobium medicae WSM419	GCF_000017145.1	6209
Bacteria	Proteobacteria	Yersinia enterocolitica subsp. enterocolitica 8081	GCF_000009345.1	4015
Bacteria	Proteobacteria	Escherichia coli str. K-12 substr. MG1655	GCF_000005845.2	4318
Bacteria	Proteobacteria	Caulobacter crescentus NA1000	GCF_000022005.1	3882
Bacteria	Proteobacteria	Bordetella bronchiseptica 253	GCF_000318015.1	4757
Bacteria	Proteobacteria	Escherichia coli UMN026	GCF_000026325.1	4986
Bacteria	Proteobacteria	Escherichia coli IAI39	GCF_000026345.1	4688
Bacteria	Proteobacteria	Enterobacter cloacae subsp. cloacae ATCC 13047	GCF_000025565.1	5451
Bacteria	Proteobacteria	Sinorhizobium fredii NGR234	GCF_000018545.1	6356
Bacteria	Proteobacteria	Desulfovibrio vulgaris str. Hildenborough	GCF_000195755.1	3524
Bacteria	Proteobacteria	Agrobacterium fabrum str. C58	GCF_000092025.1	5350
Bacteria	Proteobacteria	Francisella tularensis subsp. tularensis SCHU S4	GCF_000008985.1	1552
Bacteria	Proteobacteria	Bradyrhizobium diazoefficiens USDA 110	GCF_000011365.1	8252
Bacteria	Proteobacteria	Coxiella burnetii RSA 493	GCF_000007765.1	1848
Bacteria	Proteobacteria	Sinorhizobium meliloti 1021	GCF_000006965.1	6128
Bacteria	Proteobacteria	Aeromonas hydrophila subsp. hydrophila ATCC 7966	GCF_000014805.1	4113
Bacteria	Proteobacteria	Escherichia coli O157:H7 str. Sakai	GCF_000008865.1	5281
Bacteria	Proteobacteria	Acinetobacter pittii PHEA-2	GCF_000191145.1	3513
Bacteria	Proteobacteria	Bordetella parapertussis Bpp5	GCF_000317935.1	4177
Bacteria	Proteobacteria	Mesorhizobium ciceri biovar biserrulae WSM1271	GCF_000185905.1	6259
Bacteria	Spirochaetes	Leptospira interrogans serovar Lai str. 56601	GCF_000092565.1	3642
Bacteria	Spirochaetes	Borrelia burgdorferi B31	GCF_000008685.2	1385
Bacteria	Spirochaetes	Treponema denticola ATCC 35405	GCF_000008185.1	2759
Bacteria	Synergistetes	Thermanaerovibrio acidaminovorans DSM 6589	GCF_000024905.1	1730
Bacteria	Tenericutes	Mycoplasma mycoides subsp. mycoides SC str. PG1	GCF_000011445.1	1010
Bacteria	Tenericutes	Mycoplasma pneumoniae M129	GCF_000027345.1	690
Bacteria	Tenericutes	Mesoplasma florum L1	GCF_000008305.1	680
Bacteria	Thermotogae	Thermotoga maritima MSB8	GCF_000008545.1	1842
Archaea	Crenarchaeota	Sulfolobus tokodaii str. 7	GCF_000011205.1	2764
Archaea	Crenarchaeota	Pyrobaculum islandicum DSM 4184	GCF_000015205.1	1965
Archaea	Euryarchaeota	Methanocaldococcus jannaschii DSM 2661	GCF_000091665.1	1762
Archaea	Euryarchaeota	Methanothermobacter thermautotrophicus str. Delta H	GCF_000008645.1	1756
Archaea	Euryarchaeota	Archaeoglobus fulgidus DSM 4304	GCF_000008665.1	2359
Archaea	Euryarchaeota	Halobacterium salinarum NRC-1	GCF_000006805.1	2403
Archaea	Euryarchaeota	Methanosarcina acetivorans C2A	GCF_000007345.1	4492
Archaea	Euryarchaeota	Pyrococcus abyssi GE5	GCF_000195935.2	1862
Archaea	Euryarchaeota	Thermococcus kodakarensis KOD1	GCF_000009965.1	2233
		Others		94
		Total		417922
